# Supplementary material for: Effects of Non-Invasive Radiofrequency Diathermy in Pelvic Floor Disorders: A Systematic Review
Source: Medicina (Kaunas). 2022 Mar 17;58(3):437. doi: 10.3390/medicina58030437 (PMC8951766; doi:10.3390/medicina58030437)
Supplement: Supplementary file 1 [file medicina-58-00437-s001.zip]

Archive with 1 entries (1 files):
- medicina-1561256-supplementary.pdf
